# Supplementary material for: Altered Expression of Secreted Mediator Genes That Mediate Aggressive Breast Cancer Metastasis to Distant Organs
Source: Cancers (Basel). 2021 May 27;13(11):2641. doi: 10.3390/cancers13112641 (PMC8199412; doi:10.3390/cancers13112641)
Supplement: Supplementary file 1 [file cancers-13-02641-s001.zip]

Archive with 1 entries (1 files):
- cancers-1207134-supplementary.pdf
